# Supplementary material for: Efficient Generation of Microdroplets Using Tail Breakup Induced with Multi-Branch Channels
Source: Molecules. 2021 Jun 17;26(12):3707. doi: 10.3390/molecules26123707 (PMC8235478; doi:10.3390/molecules26123707)
Supplement: Supplementary file 1 [file molecules-26-03707-s001.zip]

Archive with 1 entries (1 files):
- molecules-1221810-supplementary.pdf
